# Supplementary material for: Gene Expression and Physiological Changes of Different Populations of the Long-Lived Bivalve Arctica islandica under Low Oxygen Conditions
Source: PLoS One. 2012 Sep 19;7(9):e44621. doi: 10.1371/journal.pone.0044621 (PMC3446923; doi:10.1371/journal.pone.0044621)
Supplement: Table S4 — Contigs of A. islandica which show high similarity to candidate genes involved in the ageing process and immune system functioning. Given are the expected domains of the respective gene (deduced from homologene http://www.ncbi.nlm.nih.gov/sites/entrez/query.fcgi?db=homologene) and observed domains in the contig (by SMART http://smart.embl-heidelberg.de/ and transmembrane domains re-checked by THMM http://www.cbs.dtu.dk/services/TMHMM-2.0/), as well as contig length, the read number the contig was assembled from and the longest open-reading frame (ORF). Further the best BLAST hit from the UniprotKB/SwissProt and the NCBI nt database is given. (XLS) [file pone.0044621.s006.xls]

## Sheet: Tabelle1
	Sequence information							Best blast hit (UniprotKB/SwissProt)				Best blast hit (nr/nt NCBI)
Category	Gene name	Domains expected	Domains observed		Contiq length (bp)	Nr. of reads in contig	ORF (aa)	Accession	Protein names	Organism	E-Value	Accession	Protein names	Organism	E-value
				Accession
Ageing	p53	P53 tetramer, P53 TAD	P53, P53_tetramer	HE792816	633	3	112	O15350	TP73	Homo sapiens	1e-38	AY289768.1	p63/73 beta variant	Spisula solidissima	1e-103
	Sirtuin	SIR2	SIR2	14725	1105	7	267	Q1JQC6	SIRT4	Bos taurus	8e-94	XM_003478400.1	NAD-dependent ADP-ribosyltransferase sirtuin-4-like	Cavia porcellus	2e-112
		``	SIR2	31292	1017	6	294	Q8N6T7	SIRT6	Homo sapiens	3e-97	XM_002736807.1	sirtuin 6-like	Saccoglossus kowalevskii	3e-129
		``	SIR2	8739	939	11	165	Q8VDQ8	SIRT2	Mus musculus	5e-78	XM_963962.1	sirtuin 2 homolog	Tribolium castaneum	7e-88
		``	SIR2	10175	753	4	242	Q8VDQ8	SIRT2	Mus musculus	6e-57	XM_963962.1	sirtuin 2 homolog	Tribolium castaneum	3e-55
		``	SIR2	1862	586	2	172	Q96EB6	SIRT1	Homo sapiens	3e-42	XM_003223691.1	sirtuin-1-like	Anolis carolinensis	9e-51
		``	SIR2	2744	516	2	171	Q0P595	SIRT7	Bos taurus	4e-08	XM_003385548.1	sirtuin-6-like	Amphimedon queenslandica	1e-25
	MutL homolog 1 (MLH1)	MutL, TopoII_MutL_Trans, mutl, HATPase_c	-	1615	558	2	185	P40692	MLH1	Homo sapiens	8e-35	XM_002735662.1	MutL protein homolog 1-like	Saccoglossus kowalevskii	3e-47
	Alpha 2 macroglobulin (A2M)	ISOPREN_C2_like, A2M, A2M_N, SVA, A2M_comp, A2M_recep, A2M_N_2, MG1	A2Mcomp	22324	594	2	179	A8K2U0	A2ML1	Homo sapiens	4e-24	EU836052.1	alpha2-macroglobulin	Cristaria plicata	5e-23
		``	A2Mcomp, Thiol-ester_cl	13833	565	3	188	Q03626	Isoform 2 of Murinoglobulin-1	Rattus norvegicus	6e-22	XM_002499798.1	alpha-2 macroglobulin family-like protein	Micromonas sp.	7e-27
		``	A2Mrecep	17134	560	3	181	P28666	Murinoglobulin-2	Mus musculus	1e-16	D83196.1	alpha-2-macroglobulin	Limulus sp.	1e-23
Immunity	Lipopolysaccharide biding protein (LBP)	BPI1 + BPI2	2x BPI domain	31171	2282	112	489	P17453	Bactericidal permeability-increasing protein	Bos taurus	4e-49	FJ669312.1	Bactericidal permeability increasing protein	Crassostrea gigas	2e-94
		``	2x BPI domain + TM	9534	1946	218	524	P17453	Bactericidal permeability-increasing protein	Bos taurus	7e-53	FJ669310.1	Bactericidal permeability increasing protein	Crassostrea gigas	2e-104
		``	LBP_BPI_CETP_C	28955	405	2	93	P17453	Bactericidal permeability-increasing protein	Bos taurus	9e-05	FJ669302.1	Bactericidal permeability increasing protein	Crassostrea gigas	3e-18
		``	BPI2	16614	752	20	169	P17453	Bactericidal permeability-increasing protein	Bos taurus	7e-07	HM992925.1	Bactericidal permeability increasing protein	Crassostrea gigas	5e-14
	Toll like receptor (TLR)	TIR, TM, LRR	TIR, transmembrane, 2x LRR	13811	1417	13	356	Q9QUK6	Toll-like receptor 4	Mus musculus	4e-19	XM_001653939.1	Leucine-rich transmembrane protein	Aedes aegypti	0.0002
		``	transmembrane, TIR	1228	794	2	239)	Q9QUN7	Toll-like receptor 2	Mus musculus	0.0004	EU699767.1	TLR2	Ctenopharyngodon idella	0.006
		``	TIR	14915	495	3	161	Q704V6	Toll-like receptor 6	Bos taurus	8e-06	XM_002400843.1	toll	Ixodes scapularis	3e-05
		``	TIR	24675	840	2	242	Q8SPE9	Toll-like receptor 4	Pongo pygmaeus	0.0007	XM_002732268.1	Toll-like receptor 3-like	Saccoglossus kowalevskii	0.0007
		``	TIR	2682	429	2	92	Q9QUN7	Toll-like receptor 2	Mus musculus	0.0005	-	-	-	-
		``	TIR	6849	528	2	168	Q704V6	Toll-like receptor 6	Bos taurus	0.0005	HM196380.1	Toll-like receptor 1	Hirudo medicinalis	0.002
		``	TIR	10644	886	4	103	Q704V6	Toll-like receptor 6	Bos taurus	0.003	XM_002196366.1	Toll-like receptor 2 type-2	Taeniopygia guttata	0.023
		``	TIR	12165	484	2	119	Q15399	Toll-like receptor 1	Homo sapiens	1e-11	FJ436215.1	Toll-like receptor 2	Chionodraco hamatus	4e-07
		``	TIR	12259	769	3	103	Q704V6	Toll-like receptor 6	Bos taurus	1e-07	XM_003226247.1	Toll-like receptor 6-like	Anolis carolinensis	5e-05
		``	TIR	20854	513	2	95	B2LT65	Toll-like receptor 2	Ovis aries	8e-06	XM_001649763.1	Toll	Aedes aegypti	7e-09
		``	TIR	25919	680	2	161	Q704V6	Toll-like receptor 6	Bos taurus	2e-05	XM_003225861.1	Toll-like receptor 13-like	Anolis carolinensis	2e-05
		``	TIR, transmembrane	27283	685	3	209	Q2V897	Toll-like receptor 2	Boselaphus tragocamelus	5e-07	AB109402.1	Toll-like receptor a	Lethenteron camtschaticum	0.002
		``	TIR, transmembrane	30833	1344	14	448	Q9NPH3	Interleukin-1 receptor accessory protein	Homo sapiens	2e-17	HQ676542.1	Toll-like receptor 22	Ctenopharyngodon idella	1e-16
		``	TIR	33016	662	5	199	Q2V897	Toll-like receptor 2	Boselaphus tragocamelus	4e-07	XM_002732583.1	Toll-like receptor 6-like	Saccoglossus kowalevskii	2e-14
		``	TIR, transmembrane	7564	574	2	191	Q9R1F8	Toll-like receptor 2	Cricetulus griseus	1e-06	HM215598.1	Toll-like receptor 2	Microtus oeconomus	3e-05
	Nuclear factor of kappa light polypeptide gene enhancer in B-cells (NFkB)	Arp, RhD, Death; Ank, IPT	2x Ank, DEATH	34434	1824	16	348	O73630	Nuclear factor NF-kappa-B p100 subunit	Xenopus laevis	3e-23	FJ804762.1	Relish	Biomphalaria glabrata	5e-31
	Peptidoglycan recognition protein (PGRP)	PGRP, AMI2,	PGRP/AMI2, TM	35440	1350	28	268	Q9GK12	Peptidoglycan recognition protein 1	Camelus dromedarius	4e-34	AY956812.1	Peptidoglycan recognition protein 2 precursor	Euprymna scolopes	4e-52
		``	PGRP/AMI2	31447	801	43	207	Q9GNK5-2	Peptidoglycan-recognition protein LC	Drosophila melanogaster	1e-41	AY956812.1	Peptidoglycan recognition protein 2 precursor	Euprymna scolopes	1e-68
	Retinoic acid-inducible gene I protein (RIG1)	CARD, DEDx, RIG-I_C-RD, Helic C	Helic C, RIG-I_C-RD	33335	1783	20	327	Q8R5F7-2	Interferon-induced helicase C domain-containing protein 1	Mus musculus	3e-35	XM_001509116.2	DEAD (Asp-Glu-Ala-Asp) box polypeptide 58 (DDX58)	Ornithorhynchus anatinus	2e-25
	Glucan binding protein (GNBP)	Glyco_hydro_16	Glyco_hydro_16	30563	592	18	142	Q8N0N3	Beta-1,3-glucan-binding protein	Penaeus monodon	7e-35	JF309105.1	Beta-glucan recognition protein	Tapes literata	2e-93
		``	Glyco_hydro_16	24869	622	3	197	Q8N0N3	Beta-1,3-glucan-binding protein	Penaeus monodon	4e-34	AY308829.1	Beta-1,3-glucanase	Pseudocardium sachalinensis	5e-95
		``	Glyco_hydro_16	12393	710	22	235	Q8N0N3	Beta-1,3-glucan-binding protein	Penaeus monodon	8e-56	JF309104.1	Endo-1,3-beta-D-glucanase	Tapes literata	6e-112
		``	Glyco_hydro_16	11212	1433	106	442	Q8N0N3	Beta-1,3-glucan-binding protein	Penaeus monodon	4e-73	JF309104.1	Endo-1,3-beta-D-glucanase	Tapes literata	0.0
		``	Glyco_hydro_16	8260	1144	54	361	Q8N0N3	Beta-1,3-glucan-binding protein	Penaeus monodon	6e-72	JF309104.1	Endo-1,3-beta-D-glucanase	Tapes literata	0.0
		``	-	11883	958	17	300	Q8N0N3	Beta-1,3-glucan-binding protein	Penaeus monodon	3e-19	JF309105.1	Beta-glucan recognition protein	Tapes literata	1e-97
Autophagy	Beclin 1	APG6	APG6	21105	802	4	204	Q4A1L4	Beclin-1	Bos taurus	4e-33	XM_002414804.1	Beclin	Ixodes scapularis	2e-19
		``	BECLIN1, Autophagy protein Apg6	22731	548	2	127	Q91XJ1	Beclin-1	Rattus norvegicus	2e-58	XM_001194058.1	Beclin 1	Strongylocentrotus purpuratus	3e-69
	Autophagy protein 2 (ATG2)	MRS_6, ATG_C	ATG_C	1574	555	2	99	Q80XK6-4	Autophagy-related protein 2 homolog B	Mus musculus	1e-26	XM_003214321.1	ATG2 autophagy related 2 homolog B	Anolis carolinensis	6e-27
	ATG12	Apg12	Apg12	3868	1135	6	61	Q9CQY1	Ubiquitin-like protein ATG12	Mus musculus	2e-23	XM_002736689.1	LC3, GABARAP and GATE-16 family member (lgg-3)-like	Saccoglossus kowalevskii	8e-31
	ATG 8 (LC3)	UBQ	MAP1_LC3	23056	306	2	96	Q9BXW4	Microtubule-associated proteins 1A/1B light chain 3C	Homo sapiens	5e-26	XR_026121.1	MAP1 light chain 3-like protein 2	Strongylocentrotus purpuratus	2e-37
	ATG3	autophagy - N, autophagy -act-C, autophagy - Cterm	-	21466	477	2	68	Q5I0S6	Ubiquitin-like-conjugating enzyme ATG3	Xenopus tropicalis	8e-05	GU587899.1	Autophagy-related protein 3	Ictalurus furcatus	8e-05
	ATG4	Peptidase_C54	Peptidase C54	2552	502	2	124	Q5ZIW7	Cysteine protease ATG4A	Gallus gallus	6e-37	XM_002733405.1	Autophagy-specific gene 4-like	Saccoglossus kowalevskii	1e-38
Apoptosis	Apoptosis regulator Bcl-2 (Bcl-2)	Bcl-2	Bcl-2	34213	2967	39	214	Q07817	Bcl-2-like protein 1	Homo sapiens	4e-09	XM_003251136.1	Apoptosis regulator R1-like	Apis mellifera	2e-14
		``	Bcl-2, 2x TM	30696	1598	88	203	P53563	Bcl-2-like protein 1	Rattus norvegicus	2e-15	EU678310.1	Bcl-2 protein	Crassostrea gigas	2e-17
		``	Bcl-2	16520	536	4	144	O77737	Bcl-2-like protein 1	Sus scrofa	4e-11	EU678310.1	Bcl-2 protein	Crassostrea gigas	5e-16
		``	Bcl-2, 2x TM	9582	1179	42	226	Q45T69	Bcl-2-like protein 2	Canis familiaris	5e-18	EU678310.1	Bcl-2 protein	Crassostrea gigas	1e-18
		``	Bcl-2, 2x TM	7863	968	44	198	P53563	Bcl-2-like protein 1	Rattus norvegicus	2e-15	EU678310.1	Bcl-2 protein	Crassostrea gigas	1e-17
	BCL2-associated X protein (BAX-like)	Bcl-2	Bcl-2	22434	282	2	66	Q07812-8	Isoform Sigma of Apoptosis regulator BAX	Homo sapiens	6e-10	XM_002122967.1	Bcl2-associated X protein	Ciona intestinalis	7e-10
		``	Bcl-2, TM	8466	922	50	210	Q07813	Apoptosis regulator BAX	Mus musculus	4e-30	XM_001188066.1	Bax alpha	Strongylocentrotus purpuratus	3e-31
	Apoptosis-inducing factor 3 (AIFM3)	Pyr-redox, Rieske	Pyr-redox,	107	242	2	80	Q3TY86-3	Isoform 3 of Apoptosis-inducing factor 3	Mus musculus	5e-14	XM_003424443.1	Apoptosis-inducing factor 3-like, transcript variant 2	Nasonia vitripennis	8e-18
		``	-	15816	934	8	118	Q96NN9-3	Isoform 3 of Apoptosis-inducing factor 3	Homo sapiens	7e-35	NM_001128413.1	Apoptosis-inducing factor, mitochondrion-associated, 3	Danio rerio	1e-45
	Apoptosis-inducing factor, mitochondrion-associated, 1 (AIFM1)	Pyr-redox, Pyr-redox2, rne	-	1145	686	2		Q9JM53	Apoptosis-inducing factor 1, mitochondrial	Rattus norvegicus	2e-65	XM_003456146.1	Apoptosis-inducing factor 1, mitochondrial-like	Oreochromis niloticus	3e-81
